# Supplementary material for: Antimicrobial activity of carbon monoxide-releasing molecule [Mn(CO)3(tpa-κ3N)]Br versus multidrug-resistant isolates of Avian Pathogenic Escherichia coli and its synergy with colistin
Source: PLoS One. 2017 Oct 17;12(10):e0186359. doi: 10.1371/journal.pone.0186359 (PMC5645124; doi:10.1371/journal.pone.0186359)
Supplement: S1 Table — (XLSX) [file pone.0186359.s001.xlsx]

## Sheet: S1Table
Strain details	Bacterial species	Antibiogram via Disc diffusion (S/I/R + mm)
		Ampicillin	Ciprofloxacin	Sulf/trim 19:1	Tigecycline	Meropenem	Gentamicin	Clav/Amox	Cefotaxime	Pip-Taz	Amp-Sulbactam	Aztreonam	Chloramphenicol	Nitrofurantonin	Tetracycline	Azithromycin	Amikacin	Doxycycline	Cephalexin	Fosfomycin	Imipenem	Cefoxitin	Cefepime	Ertapenem	Nalidixic acid
TW102/12	Escherichia coli	6	28	21	25	36	20	8	11	19	6	14	23	25	6	15	20	12	6	34	28	6	34	29	20
TW124/13	Escherichia coli	6	35	26	23	35	17	18	37	27	15	37	6	21	6	17	19	12	17	29	27	24	31	27	22
TW129/13	Escherichia coli	6	36	22	26	40	19	18	36	26	15	37	6	22	6	20	18	13	18	30	27	24	30	27	22
TW91/12	Escherichia coli	29	28	25	29	38	19	22	38	22	23	36	26	20	22	20	18	21	18	25	29	25	32	28	6
TW92/12	Escherichia coli	24	39	26	28	40	20	20	38	23	22	38	24	22	6	18	22	8	19	31	31	26	33	29	25
TW225/12	Escherichia coli	22	39	24	27	37	20	21	39	27	21	36	25	21	23	24	20	19	17	28	28	24	29	27	20
TW122/13	Escherichia coli	22	35	28	25	38	20	19	37	28	20	36	26	26	6	23	20	8	16	27	28	24	30	27	21
TW19/05	Escherichia coli	6	36	6	29	39	21	16	37	25	12	36	27	25	6	15	20	12	15	27	27	22	29	26	22
TW17/05	Escherichia coli	25	37	30	26	37	18	22	37	29	24	38	26	26	24	18	20	19	18	30	29	25	31	28	25
TW127/13	Escherichia coli	6	35	26	24	37	18	18	37	26	12	37	6	21	6	19	22	14	19	33	33	27	35	30	25
TW134/08	Escherichia coli	6	35	27	27	38	20	17	37	27	13	38	27	20	6	20	21	6	18	33	34	25	40	34	29
TW104/10	Escherichia coli	20	34	26	26	37	19	20	35	28	20	35	28	23	23	17	20	23	17	27	26	23	28	26	23
TW47/10	Escherichia coli	26	33	29	26	39	19	25	40	27	22	35	24	20	6	18	20	8	18	27	28	24	32	28	22
TW99/12	Escherichia coli	6	30	6	25	37	19	15	36	24	12	37	6	22	6	12	20	11	17	34	32	25	33	29	21
TW100/12	Escherichia coli	6	42	6	24	37	20	18	15	24	11	19	28	21	6	15	21	10	6	30	33	12	31	29	22
TW74/12	Escherichia coli	6	37	22	29	38	21	19	39	25	13	39	24	25	24	25	20	20	16	20	27	23	30	27	23
TW125/13	Escherichia coli	26	42	28	26	40	22	23	38	30	24	38	25	24	24	25	20	20	16	28	27	24	31	28	24
TW128/13	Escherichia coli	21	38	27	26	36	20	18	38	25	20	32	23	23	25	25	20	20	18	31	28	24	32	29	21
TW126/13	Escherichia coli	25	42	28	28	38	19	23	36	28	23	36	23	25	24	19	20	21	17	30	29	23	32	29	24
TW277/06	Escherichia coli	25	38	30	27	38	19	22	36	28	22	40	22	22	6	15	19	9	16	30	29	21	32	27	22
TW156/12	Escherichia coli	23	35	27	24	37	18	21	35	28	24	42	28	25	6	20	21	12	18	32	28	25	32	30	24
TW155/12	Escherichia coli	25	34	27	24	37	18	21	35	30	25	40	28	25	6	22	19	11	17	31	27	23	35	32	25
TW237/10	Escherichia coli	23	33	25	24	35	18	22	34	28	23	40	27	23	6	15	20	11	18	27	34	24	33	29	21
TW207/12	Escherichia coli	6	26	6	20	37	20	12	35	26	13	34	23	23	6	16	21	9	17	33	33	27	35	31	6
TW60/12	Escherichia coli	22	31	22	25	36	19	20	36	28	22	38	28	24	27	25	19	25	17	33	29	25	32	31	11
TW114/12	Escherichia coli	21	36	15	22	35	19	21	35	26	23	40	25	24	6	20	19	6	17	31	29	25	36	33	25
TW176/11	Escherichia coli	25	34	28	24	33	19	22	35	28	25	36	27	24	6	20	24	12	18	30	28	25	33	32	24
TW150/12	Escherichia coli	6	35	28	24	36	19	20	34	30	19	38	6	26	6	20	25	14	19	29	29	24	34	32	32
TW73/03	Escherichia coli	22	35	25	25	37	19	21	34	28	23	40	29	19	23	22	19	21	17	32	29	25	32	29	23
TW74/03	Escherichia coli	6	32	17	22	35	19	15	35	25	13	35	6	24	6	16	20	10	15	6	33	25	34	30	24
TW236/10	Escherichia coli	26	40	30	27	38	19	22	36	27	24	36	26	22	28	18	23	23	18	36	34	27	37	31	25
TW203/10	Escherichia coli	20	40	25	25	34	19	19	34	28	22	36	24	25	29	19	23	25	16	32	34	26	38	33	29
TW141/12	Escherichia coli	6	27	27	24	38	20	17	34	27	16	38	30	25	6	21	22	15	19	35	35	28	36	32	6
TW80/12	Escherichia coli	6	30	6	23	36	19	21	35	26	20	34	27	17	6	16	21	10	17	28	32	26	33	29	18
TW154/10	Escherichia coli	6	25	25	24	40	19	16	36	25	15	34	28	24	6	19	22	15	19	35	34	27	35	32	6
TW 192/10	Escherichia coli	19	30	25	22	36	19	16	34	27	22	36	25	22	6	22	22	10	15	30	30	24	34	31	23
TW326/06	Escherichia coli	23	35	25	23	36	19	22	33	28	24	38	21	23	21	19	24	19	16	29	33	22	32	29	24
TW206/12	Escherichia coli	22	36	28	22	35	20	18	35	28	21	38	27	24	26	25	23	21	16	32	31	25	34	29	23
TW121/12	Escherichia coli	26	34	27	25	35	18	22	35	29	25	34	28	24	29	22	24	26	17	35	36	26	41	34	27
TW274/06	Escherichia coli	6	34	25	21	36	18	16	36	26	13	38	27	21	6	17	23	8	17	36	35	27	37	32	25
TW236/12	Escherichia coli	6	35	23	25	37	19	17	14	26	12	20	26	28	6	18	21	6	6	32	32	25	33	30	22
TW175/12	Escherichia coli	25	37	28	25	36	18	23	36	28	23	35	22	26	6	18	23	7	20	33	33	27	36	30	24
TW176/12	Escherichia coli	6	35	25	24	38	19	14	39	23	12	38	26	20	24	16	20	21	18	32	34	23	35	30	23
TW172/06	Escherichia coli	22	29	29	28	40	20	20	40	28	22	40	26	23	25	18	21	24	20	44	35	23	36	35	6
TW170/06	Escherichia coli	25	36	28	25	35	18	22	35	28	25	40	27	26	25	21	21	27	19	38	35	24	36	35	30
TW234/12	Escherichia coli	22	36	27	25	35	18	19	35	28	23	36	26	23	25	18	19	25	20	42	34	25	35	34	28
TW131/11	Escherichia coli	20	30	25	25	36	18	19	35	28	24	38	29	23	26	17	20	27	20	43	34	27	36	34	16
TW159/11	Escherichia coli	6	34	6	24	35	19	15	32	29	17	37	27	23	24	19	18	22	17	43	31	24	34	33	27
TW249/12	Escherichia coli	23	35	31	22	37	19	20	36	32	24	40	29	28	9	17	20	15	22	44	34	28	39	34	31
TW95/13	Escherichia coli	6	26	6	23	36	19	15	36	26	11	37	27	24	6	20	22	10	16	34	32	26	35	30	8
TW96/13	Escherichia coli	22	30	26	28	36	18	20	34	28	22	37	27	19	6	24	20	6	16	28	33	24	34	31	12
TW98/13	Escherichia coli	6	32	30	28	36	19	17	36	25	13	35	28	24	6	20	20	6	18	33	32	27	35	31	6
TW97/13	Escherichia coli	28	35	27	28	46	18	27	46	33	28	44	32	22	6	22	20	6	17	45	35	26	37	34	11
TW82/13	Escherichia coli	28	35	26	31	44	18	27	42	28	25	40	30	25	6	20	18	6	18	31	30	25	33	32	8
TW49/13	Escherichia coli	25	35	27	28	38	18	21	37	28	21	36	25	18	6	24	22	6	15	31	32	24	33	30	8
TW50/13	Escherichia coli	23	33	24	27	40	21	21	36	21	20	36	27	18	6	22	21	6	16	30	31	23	34	30	9
TW79/13	Escherichia coli	24	35	27	30	40	20	19	40	25	18	34	25	18	6	18	21	6	18	32	32	25	33	31	8
TW81/13	Escherichia coli	7	42	6	28	37	20	21	42	27	16	38	25	24	6	18	22	16	29	31	31	24	35	30	25
TW80/13	Escherichia coli	7	42	6	28	37	20	20	40	29	19	39	25	25	6	20	22	14	20	31	32	27	36	32	25
TW128/11	Escherichia coli	26	37	32	28	36	16	22	20	25	18	36	23	22	27	16	22	22	18	30	30	27	35	32	26
TW129/11	Escherichia coli	28	31	26	29	40	21	25	37	27	23	35	11	22	25	20	22	23	18	33	30	25	34	30	6
TW208/11	Escherichia coli	24	32	31	27	41	20	24	40	28	23	40	25	20	24	23	20	22	19	29	30	25	36	30	6
TW140/07	Escherichia coli	6	20	6	14	43	21	18	40	25	13	35	27	24	22	16	20	21	16	32	32	25	34	27	18
TW216/10	Escherichia coli	24	37	28	27	39	19	21	39	27	19	36	29	23	25	19	20	22	19	32	31	27	34	30	23
TW158/11	Escherichia coli	6	34	6	23	38	18	13	38	28	13	39	27	24	6	22	20	12	18	30	33	27	35	30	25
TW16/12	Escherichia coli	6	27	6	25	39	19	20	37	28	16	36	6	24	6	16	20	12	19	33	32	28	36	29	22
TW215/10	Escherichia coli	22	32	27	24	38	19	21	38	29	22	40	26	24	24	17	19	25	21	41	33	26	38	38	32
TW17/12	Escherichia coli	6	38	6	26	38	20	20	37	28	14	36	6	23	6	21	20	11	20	30	30	25	32	31	24
TW248/12	Escherichia coli	24	33	23	28	39	20	23	36	30	21	37	27	21	6	24	19	6	16	28	30	21	33	31	6
TW86/12	Escherichia coli	19	32	22	27	38	20	17	37	29	18	37	28	23	6	25	21	6	17	19	30	24	34	33	10
TW156/11	Escherichia coli	22	37	25	25	41	22	24	41	26	18	37	24	24	21	20	19	18	17	29	30	23	31	31	22
TW125/12	Escherichia coli	25	34	29	23	38	21	24	39	29	25	38	29	23	6	21	19	11	18	28	29	24	33	31	24
TW101/12	Escherichia coli	21	36	31	26	39	20	20	37	29	22	38	29	26	6	20	20	6	17	30	29	25	33	30	22
TW158/12	Escherichia coli	6	35	6	25	40	20	15	38	24	11	36	27	26	6	15	19	10	19	30	34	26	35	30	25
TW171/11	Escherichia coli	6	35	27	28	40	20	17	39	29	12	39	31	29	6	19	21	9	21	40	35	28	37	36	16
TW172/11	Escherichia coli	6	35	27	26	39	20	20	38	32	10	44	29	31	6	19	20	9	22	40	35	29	38	37	16
TW108/12	Escherichia coli	20	36	26	25	39	20	19	38	28	19	39	26	24	6	18	17	6	18	30	32	24	34	37	27
TW155/11	Escherichia coli	20	38	27	26	36	18	19	37	30	21	37	24	17	10	19	20	9	18	32	31	25	36	34	27
TW140/05	Escherichia coli	27	46	31	30	38	18	24	40	30	30	50	36	25	29	26	22	28	19	32	31	28	37	34	31
TW62/12	Escherichia coli	6	37	24	24	36	18	17	37	24	11	36	23	22	6	22	21	11	19	33	31	26	34	32	23
TW159/12	Escherichia coli	6	32	6	22	31	18	15	35	23	11	35	25	22	6	17	20	9	18	30	34	27	35	32	26
TW151/12	Escherichia coli	26	37	26	25	37	20	23	36	27	23	37	25	23	23	23	21	19	19	29	29	26	34	30	25
TW87/12	Escherichia coli	20	32	18	25	37	20	17	36	25	17	36	27	20	6	24	20	6	16	19	28	23	31	30	9
TW259/12	Escherichia coli	26	38	28	27	40	20	24	38	27	20	38	25	20	23	24	20	22	18	28	28	25	34	32	26
TW220/11	Escherichia coli	6	37	6	23	37	19	21	37	26	14	37	24	24	6	21	23	14	18	34	34	30	38	35	29
TW139/12	Escherichia coli	6	25	6	25	38	19	12	37	23	10	35	23	23	9	15	21	13	18	32	31	26	35	30	18
TW128/12	Escherichia coli	6	36	6	21	38	20	16	37	24	13	36	25	23	6	17	21	10	18	35	35	27	37	32	25
TW218/11	Escherichia coli	6	34	6	24	37	20	16	37	25	13	35	24	23	22	16	21	20	16	33	33	24	37	32	25
TW258/12	Escherichia coli	24	36	29	25	37	20	24	37	26	22	36	28	22	27	21	20	25	18	31	30	26	34	32	25
TW250/13	Escherichia coli	6	12	18	24	37	9	15	36	24	8	35	25	20	8	17	21	13	17	35	35	26	35	30	6
TW8/12	Escherichia coli	22	11	22	25	38	19	19	36	25	18	35	23	20	6	26	22	12	17	32	30	24	32	29	6
TW7/12	Escherichia coli	6	25	6	24	36	18	18	37	26	13	34	6	22	8	18	22	13	20	34	34	25	34	32	6
TW9/12	Escherichia coli	20	14	21	25	38	18	20	36	25	17	36	24	19	6	20	19	11	15	32	29	24	30	27	6
TW183/12	Escherichia coli	6	10	20	23	37	9	13	36	25	11	35	25	20	8	16	21	12	16	34	34	25	34	32	6
TW111/13	Escherichia coli	24	38	25	27	38	20	23	39	27	23	37	26	22	23	22	20	20	19	29	30	26	33	31	24
TW146/12	Escherichia coli	23	35	18	27	36	18	20	37	28	22	35	29	15	25	23	20	24	18	30	28	26	34	30	24
TW11/12	Escherichia coli	6	37	28	27	34	15	8	19	22	9	23	27	20	22	20	21	26	6	32	30	9	33	27	26
TW110/13	Escherichia coli	25	37	28	26	36	18	23	38	27	23	38	25	21	23	23	19	19	18	29	28	26	31	30	24
TW10/12	Escherichia coli	24	36	28	25	37	17	21	36	27	23	36	29	22	23	25	21	22	18	27	30	24	31	28	23
TW226/12	Escherichia coli	6	34	6	27	37	22	15	16	25	9	18	30	24	6	19	27	7	6	30	31	24	19	27	28
TW122/10	Escherichia coli	24	34	26	22	36	19	24	35	26	20	34	23	19	24	16	22	20	19	29	30	24	32	28	20
TW198/11	Escherichia coli	22	33	23	23	36	16	21	35	25	17	34	24	20	6	18	19	12	18	32	30	28	34	30	25
TW07/13	Escherichia coli	25	40	25	25	38	20	23	40	27	20	35	29	23	6	18	23	12	19	32	32	26	34	30	25
TW162/12	Escherichia coli	26	31	26	27	40	21	23	31	25	19	34	29	19	24	18	22	21	19	33	32	26	35	32	6
TW163/12	Escherichia coli	27	32	26	28	39	21	24	32	25	19	34	28	17	24	20	24	22	18	31	30	25	34	30	6
TW197/11	Escherichia coli	6	39	6	26	38	20	16	39	25	13	32	25	19	26	24	23	24	19	32	28	26	35	31	25
TW115/12	Escherichia coli	25	37	28	25	37	20	24	37	27	21	34	23	19	6	25	23	6	18	32	30	26	33	32	26
TW160/06	Escherichia coli	6	37	6	26	40	19	19	37	26	13	35	22	17	6	28	23	6	19	35	31	25	33	30	27
TW112/08	Escherichia coli	23	37	25	25	32	20	23	37	23	15	34	22	18	25	20	24	23	18	32	28	24	32	30	23
TW159/06	Escherichia coli	27	38	29	24	35	19	27	38	28	22	36	25	16	6	25	21	13	20	30	30	25	35	30	26
TW 191/10	Escherichia coli	25	37	27	27	38	19	24	37	26	19	35	27	18	26	16	23	23	20	33	29	27	37	32	27
TW334/07	Escherichia coli	25	35	25	25	35	17	24	35	26	22	36	24	20	24	22	20	20	18	29	28	25	30	27	24
TW145/12	Escherichia coli	22	34	28	25	35	19	22	34	27	18	35	27	22	25	22	22	21	17	34	36	26	36	32	22
TW123/12	Escherichia coli	6	26	6	22	35	20	15	26	22	12	31	6	21	6	20	22	10	16	28	30	24	34	30	7
TW209/11	Escherichia coli	22	29	27	25	37	19	21	29	28	18	37	32	26	27	23	22	20	18	33	35	27	37	33	6
TW089/11	Escherichia coli	6	37	29	24	37	19	17	37	27	12	40	28	22	6	20	21	14	19	33	34	29	39	33	29
TW122/12	Escherichia coli	6	26	6	22	35	20	15	26	22	7	31	20	21	6	16	22	9	13	30	30	25	31	30	6
TW81/12	Escherichia coli	6	30	32	25	37	19	22	30	28	13	38	6	23	6	22	22	12	18	36	35	28	40	34	6
TW123/13	Escherichia coli	6	35	27	23	35	17	14	35	25	12	35	6	21	6	17	20	15	17	32	35	27	39	32	25
TW129/08	Escherichia coli	20	35	32	23	33	18	19	37	28	20	38	25	25	6	20	22	15	21	30	38	27	38	34	28
TW47/12	Escherichia coli	6	28	27	23	32	17	10	36	27	12	35	6	21	6	20	23	13	18	32	33	27	38	32	6
TW134/10	Escherichia coli	6	37	27	22	32	19	12	35	26	12	31	25	22	6	15	21	10	16	33	32	25	35	31	23
TW156/09	Escherichia coli	24	36	27	23	31	18	25	33	28	22	31	26	20	25	18	24	22	21	31	35	25	37	32	24
