# Supplementary material for: Antimicrobial activity of carbon monoxide-releasing molecule [Mn(CO)3(tpa-κ3N)]Br versus multidrug-resistant isolates of Avian Pathogenic Escherichia coli and its synergy with colistin
Source: PLoS One. 2017 Oct 17;12(10):e0186359. doi: 10.1371/journal.pone.0186359 (PMC5645124; doi:10.1371/journal.pone.0186359)
Supplement: S2 Table — (XLSX) [file pone.0186359.s002.xlsx]

## Sheet: S2 Table
Time (h)	236/12	236/12 + UV
0	3000000	3000000
2	4000000	3500000
4	20000000	30000000
6	110000000	210000000
24	1000000000	1000000000
