# Supplementary material for: Antimicrobial activity of carbon monoxide-releasing molecule [Mn(CO)3(tpa-κ3N)]Br versus multidrug-resistant isolates of Avian Pathogenic Escherichia coli and its synergy with colistin
Source: PLoS One. 2017 Oct 17;12(10):e0186359. doi: 10.1371/journal.pone.0186359 (PMC5645124; doi:10.1371/journal.pone.0186359)
Supplement: S3 Table — (XLSX) [file pone.0186359.s003.xlsx]

## Sheet: S3 Table
Strain no.	MIC (mg/L)		MIC in combination (mg/L)		FICI
	Mn complex	colistin	Mn complex + colistin	colistin + Mn complex
102/12	1024	0.5	4	0.125	0.25
99/12	1024	1.5	0.5	0.25	0.17
100/12	1024	1	0.5	0.25	0.25
236/12	1024	1	0.5	0.25	0.25
176/12	1024	0.5	2	0.125	0.25
140/07	1024	1	32	0.25	0.281
16/12	1024	1	1	0.25	0.251
Strain no.	MIC (mg/L)		MIC in combination (mg/L)		FICI
	Mn complex	colistin	Mn complex + colistin	colistin + Mn complex
102/12	1024	0.5	4	0.125	0.25
99/12	1024	1.5	0.5	0.25	0.17
100/12	1024	1	0.5	0.25	0.25
236/12	1024	1	0.5	0.25	0.25
176/12	1024	0.5	2	0.125	0.25
140/07	1024	1	32	0.25	0.281
16/12	1024	1	1	0.25	0.251
Strain no.	MIC (mg/L)		MIC in combination (mg/L)		FICI
	Mn complex	colistin	Mn complex + colistin	colistin + Mn complex
102/12	1024	0.5	4	0.125	0.25
99/12	1024	1.5	0.5	0.25	0.17
100/12	1024	1	0.5	0.25	0.25
236/12	1024	1	0.5	0.25	0.25
176/12	1024	0.5	2	0.125	0.25
140/07	1024	1	32	0.25	0.281
16/12	1024	1	1	0.25	0.251
