# Supplementary material for: Antimicrobial activity of carbon monoxide-releasing molecule [Mn(CO)3(tpa-κ3N)]Br versus multidrug-resistant isolates of Avian Pathogenic Escherichia coli and its synergy with colistin
Source: PLoS One. 2017 Oct 17;12(10):e0186359. doi: 10.1371/journal.pone.0186359 (PMC5645124; doi:10.1371/journal.pone.0186359)
Supplement: S4 Table — (XLSX) [file pone.0186359.s004.xlsx]

## Sheet: S4 Table
99/12
Time (h)	MH2		Mn complex (x1 MIC)		Colistin (0.5 MIC)		Mn complex + Colistin
0	3000000	4200000	3000000	4200000	3000000	4200000	3000000	4200000
2	860000	940000	400000	560000	1500	6000	1000	2100
4	20000000	50000000	300000	2700000	40000	83000	100	250
6	400000000	600000000	300000	1800000	200000	620000	300	150
24	4800000000	6000000000	2500000000	1100000000	31000000	51100000	11000	6600
236/12
Time (h)	MH2		Mn complex (x1 MIC)		Colistin (0.5 MIC)		Mn complex + Colistin
0	4400000	2600000	4400000	2600000	4400000	2600000	4400000	2600000
2	6000000	3600000	120000	89000	100	368	1000	820
4	13000000	8200000	30000	10000	110	330	100	50
6	800000000	290000000	300000	430000	20000	1300	1	10
24	5000000000	2800000000	500000000	660000000	60000	54000	1	10
