# Supplementary material for: Antimicrobial activity of carbon monoxide-releasing molecule [Mn(CO)3(tpa-κ3N)]Br versus multidrug-resistant isolates of Avian Pathogenic Escherichia coli and its synergy with colistin
Source: PLoS One. 2017 Oct 17;12(10):e0186359. doi: 10.1371/journal.pone.0186359 (PMC5645124; doi:10.1371/journal.pone.0186359)
Supplement: S5 Table — (XLSX) [file pone.0186359.s005.xlsx]

## Sheet: S5 Table
Time (h)	PBS	PBS + UV	600 mg/kg	600 mg/kg + UV	400 mg/kg	400 mg/kg + UV	200 mg/kg	200 mg/kg + UV	40 mg/kg	40 mg/kg + UV
0	100	100	100	100	100	100	100	100	100	100
24	100	100	40	20	80	80	90	90	100	100
48	100	100	1	1	70	60	80	80	100	100
Time (h)	PBS	PBS + UV	600 mg/kg	600 mg/kg + UV	400 mg/kg	400 mg/kg + UV	200 mg/kg	200 mg/kg + UV	40 mg/kg	40 mg/kg + UV
0	100	100	100	100	100	100	100	100	100	100
24	100	100	40	20	80	80	90	90	100	100
48	100	100	1	1	70	60	80	80	100	100
