# Supplementary material for: Antimicrobial activity of carbon monoxide-releasing molecule [Mn(CO)3(tpa-κ3N)]Br versus multidrug-resistant isolates of Avian Pathogenic Escherichia coli and its synergy with colistin
Source: PLoS One. 2017 Oct 17;12(10):e0186359. doi: 10.1371/journal.pone.0186359 (PMC5645124; doi:10.1371/journal.pone.0186359)
Supplement: S6 Table — (XLSX) [file pone.0186359.s006.xlsx]

## Sheet: S6 Table
99/12			Pooled %
Time (h)	PBS	Mn complex	COL	Mn complex + COL	PBS + PBS
0	100	100	100	100	100
24	66	70	72	90	100
48	58	59	67	87	100
72	52	55	60	87	100
96	40	42	55	85	100
236/12			Pooled %
Time (h)	PBS	Mn complex	COL	Mn complex + COL	PBS + PBS
0	100	100	100	100	100
24	63	62	75	88	100
48	50	50	63	88	100
72	37	44	50	88	100
96	31	38	44	88	100
